# Supplementary material for: Spatiotemporal Visualization of Photogenerated Carriers on an Avalanche Photodiode Surface Using Ultrafast Scanning Electron Microscopy
Source: Nanomaterials (Basel). 2024 Feb 3;14(3):310. doi: 10.3390/nano14030310 (PMC10857202; doi:10.3390/nano14030310)
Supplement: Supplementary file 1 [file nanomaterials-14-00310-s001.zip]

Archive with 1 entries (1 files):
- nanomaterials-2810911-supplementary.pdf
